# Supplementary material for: Dynamic Characteristics of Urbanization Based on Nighttime Light Data in China’s “Plain–Mountain Transition Zone”
Source: Int J Environ Res Public Health. 2022 Jul 28;19(15):9230. doi: 10.3390/ijerph19159230 (PMC9368021; doi:10.3390/ijerph19159230)
Supplement: Supplementary file 1 [file ijerph-19-09230-s001.zip]

Archive with 2 entries (1 files):
- ijerph-1775951-supplementary/
- ijerph-1775951-supplementary/Supplementary Materials-Table S1.xlsx
