# Supplementary material for: Dynamic Characteristics of Urbanization Based on Nighttime Light Data in China’s “Plain–Mountain Transition Zone”
Source: Int J Environ Res Public Health. 2022 Jul 28;19(15):9230. doi: 10.3390/ijerph19159230 (PMC9368021; doi:10.3390/ijerph19159230)
Supplement: Supplementary file 1 [file ijerph-19-09230-s001.zip › ijerph-1775951-supplementary/Supplementary Materials-Table S1.xlsx]

## Sheet: Sheet1
Table S1 Statistics on the numbers of pixels converted by different nighttime lighting types in different terrains in 1984, 2002 and 2020
Type transitions	Transition zone		Beijing		Zhengzhou		Shijiazhuang		Nanning		Guilin		Xinxiang		Shiyan		Huludao		Zhangjiajie		Fuxin		Xing'an League		Da Hinggan Ling Prefecture
	<400m	>400m	<400m	>400m	<400m	>400m	<400m	>400m	<400m	>400m	<400m	>400m	<400m	>400m	<400m	>400m	<400m	>400m	<400m	>400m	<400m	>400m	<400m	>400m	<400m	>400m
N-N-N	345475	765958	975	5147	448	41	750	2886	9635	2202	8117	17191	290	675	2884	21338	5400	2236	3115	7638	5300	456	28731	53712	33217	83506
N-N-L	107776	98682	178	1431	1	93	879	1099	5588	213	3511	1052	97	92	1958	3316	1284	627	413	478	5178	231	5032	2076	1288	2491
N-N-M	967	1192	0	5	0	0	6	9	17	0	4	0	0	0	11	18	11	0	1	0	1	0	184	41	17	58
N-N-H	14	9	0	0	0	0	0	0	0	0	0	0	0	0	0	0	0	0	0	0	0	0	2	0	0	1
N-L-L	138213	46209	1399	2001	1488	800	4056	363	7485	39	3827	250	5054	371	950	878	2831	178	450	240	3378	62	1095	149	259	500
N-L-M	14254	5383	79	54	404	1	333	17	860	2	485	15	476	1	200	105	170	27	116	50	71	0	289	44	75	129
N-L-H	720	167	0	0	86	0	1	0	60	0	38	0	11	0	9	3	24	0	0	0	0	0	30	2	1	3
N-L-EH	53	3	0	0	30	0	0	0	2	0	0	0	0	0	0	0	0	0	0	0	0	0	0	0	0	0
N-M-M	824	289	1	37	16	0	18	0	110	0	101	0	11	0	12	4	6	0	26	3	0	0	20	20	6	20
N-M-H	267	48	0	2	15	0	14	0	100	0	9	0	0	0	4	0	0	0	16	0	0	0	1	14	0	7
N-M-EH	15	0	0	0	7	0	0	0	7	0	0	0	0	0	0	0	0	0	0	0	0	0	0	0	0	0
N-H-H	13	0	0	0	2	0	3	0	3	0	0	0	0	0	0	0	2	0	0	0	0	0	0	0	0	0
N-H-EH	4	0	0	0	0	0	0	0	4	0	0	0	0	0	0	0	0	0	0	0	0	0	0	0	0	0
L-L-L	52260	15246	1825	1289	1874	616	5020	223	443	0	206	15	1956	36	222	56	1753	7	47	3	867	4	74	24	90	329
L-L-M	25066	4869	1198	197	1544	84	2149	13	279	0	238	12	1014	0	144	35	399	3	31	1	200	0	90	13	24	73
L-L-H	2119	345	28	0	214	3	77	0	15	0	1	0	76	0	18	1	42	2	0	0	8	0	31	0	5	14
L-L-EH	204	17	0	0	92	0	3	0	4	0	0	0	6	0	0	0	0	0	0	0	0	0	0	0	0	0
L-M-M	13688	2384	2026	178	738	12	1067	3	184	0	252	1	568	0	108	44	128	8	55	13	51	0	75	10	49	82
L-M-H	6584	719	849	8	345	3	395	0	185	0	122	0	251	0	69	7	66	0	21	0	7	0	66	2	18	15
L-M-EH	1863	53	280	0	435	0	82	0	102	0	0	0	124	0	2	0	18	0	0	0	0	0	3	0	0	0
L-H-H	417	17	69	4	30	0	8	0	12	0	11	0	1	0	2	0	6	0	7	0	0	0	0	0	0	0
L-H-EH	489	2	116	0	110	0	17	0	92	0	2	0	4	0	0	0	0	0	0	0	0	0	0	0	0	0
L-EH-EH	70	0	6	0	19	0	0	0	9	0	0	0	0	0	0	0	0	0	0	0	0	0	0	0	0	0
M-M-M	5581	1532	916	46	212	21	344	3	36	0	16	0	172	0	55	2	104	0	6	0	170	0	17	4	25	50
M-M-H	2974	613	633	4	89	8	179	0	29	0	14	0	135	0	47	1	69	0	0	0	68	0	37	0	2	14
M-M-EH	1313	75	405	0	91	5	121	0	0	0	0	0	50	0	12	0	39	0	0	0	2	0	0	0	0	0
M-H-H	1863	218	231	13	48	2	123	0	20	0	54	0	56	0	15	0	31	0	0	0	40	0	22	0	0	0
M-H-EH	2315	69	893	0	155	1	201	0	36	0	8	0	61	0	23	0	30	0	0	0	7	0	0	0	0	0
M-EH-EH	1609	8	1006	0	148	0	93	0	61	0	0	0	7	0	0	0	20	0	0	0	2	0	0	0	0	0
H-H-H	373	94	23	1	30	7	15	0	0	0	0	0	15	0	15	0	12	0	0	0	2	0	1	0	0	0
H-H-EH	259	49	53	0	10	4	4	0	0	0	0	0	11	0	4	0	4	0	0	0	11	0	2	0	0	0
H-EH-EH	1347	36	527	0	97	0	100	0	52	0	0	0	32	0	3	0	20	0	0	0	11	0	2	0	0	0
EH-EH-EH	1412	26	843	0	101	0	96	0	24	0	0	0	20	0	0	0	6	0	0	0	1	0	0	0	0	0
